# Supplementary material for: Molecular Properties of Human Guanylate Cyclase-Activating Protein 3 (GCAP3) and Its Possible Association with Retinitis Pigmentosa
Source: Int J Mol Sci. 2022 Mar 17;23(6):3240. doi: 10.3390/ijms23063240 (PMC8948881; doi:10.3390/ijms23063240)
Supplement: Supplementary file 1 [file ijms-23-03240-s001.zip]

Archive with 2 entries (2 files):
- SUPPLEMENTARY_FILES/SI_Avesani_Bielefeld_etal_ijms2022_FINAL.pdf
- SUPPLEMENTARY_FILES/sv1_v3.mpg
